# Supplementary material for: Estimating the effect of burrowing shrimp on deep-sea sediment community oxygen consumption
Source: PeerJ. 2017 May 11;5:e3309. doi: 10.7717/peerj.3309 (PMC5429734; doi:10.7717/peerj.3309)
Supplement: Supplemental Information 1 — Oxygen levels in five cores incubated from Chatham Rise, 490 m depth. [file peerj-05-3309-s001.xlsx]

## Sheet: Sheet1
Site	Station	Multicorer tube #	Incubating unit #	Water depth	Date of retrieval	Time in incubator	Incubation Temp	Sediment height (cm)	Water column height (cm)	Water volume (cm3)	Comment	Date/Time	Oxygen conc. umol l-1	Date/Time	Oxygen conc. umol l-1	Date/Time	Oxygen conc. umol l-1	Date/Time	Oxygen conc. umol l-1	Date/Time	Oxygen conc. umol l-1	Date/Time	Oxygen conc. umol l-1
F2	181	2	9	480	2015-08-24	24.08.15/18:30	7.3	13.5	10.5	747.378	Undisturbed	25.8.15/00:37	304	25.8.15/09:18	297	25.8.15/15:04	290	25.8.15/20:54	284	26.8.15/02:03	276	26.8.15/12:14	260
F2	181	6	13	480	2015-08-24	24.08.15/18:30	7.3	13.5	13.5	960.914	Undisturbed	25.8.15/00:42	307	25.8.15/09:22	299	25.8.15/15:08	293	25.8.15/20:50	286	26.8.15/02:09	282	26.8.15/12:18	272
F2	181	3	8	480	2015-08-24	24.08.15/18:30	7.3	14	12	854.146	Undisturbed	25.8.15/00:47	300	25.8.15/09:28	286	25.8.15/15:13	280	25.8.15/20:46	273	26.8.15/02:16	265	26.8.15/12:24	256
F2	181	4	12	480	2015-08-24	24.08.15/18:30	7.3	14	12	854.146	Undisturbed	25.8.15/00:51	304	25.8.15/09:34	292	25.8.15/15:18	286	25.8.15/20:41	280	26.8.15/02:20	276	26.8.15/12:28	267
F2	181	5	7	480	2015-08-24	24.08.15/18:30	7.3	14	12	854.146	Undisturbed. Pit in middle- SHRIMP	25.8.15/00:55	304	25.8.15/09:40	280	25.8.15/15:24	256	25.8.15/20:34	247	26.8.15/02:26	220	26.8.15/12:32	na
